# Supplementary material for: Electroanatomical Mapping System-Guided vs. Intracardiac Echocardiography-Guided Slow Pathway Ablation: A Randomized, Single-Center Trial
Source: J Clin Med. 2023 Aug 26;12(17):5577. doi: 10.3390/jcm12175577 (PMC10488800; doi:10.3390/jcm12175577)
Supplement: Supplementary file 1 [file jcm-12-05577-s001.zip]

Archive with 4 entries (4 files):
- Supplementary video S1.avi
- Supplementary video S2.avi
- Supplementary video S3.avi
- Supplementary video S4.avi
